# Supplementary material for: Guide Cells Support Muscle Regeneration and Affect Neuro-Muscular Junction Organization
Source: Int J Mol Sci. 2021 Feb 16;22(4):1939. doi: 10.3390/ijms22041939 (PMC7920023; doi:10.3390/ijms22041939)
Supplement: Supplementary file 1 [file ijms-22-01939-s001.zip]

Archive with 5 entries (4 files):
- ijms-1056849-supplementary-for conversion/
- ijms-1056849-supplementary-for conversion/ijms-1056849-supplementary-for conversion.pdf
- ijms-1056849-supplementary-for conversion/suppl movie 1.m4v
- ijms-1056849-supplementary-for conversion/suppl movie 2.m4v
- ijms-1056849-supplementary-for conversion/suppl. movie 3.m4v
